# Supplementary material for: The aluminoarsenate K1.8Sr0.6Al3(AsO4)4
Source: Acta Crystallogr Sect E Struct Rep Online. 2012 Apr 13;68(Pt 5):i29. doi: 10.1107/S1600536812014304 (PMC3344283; doi:10.1107/S1600536812014304)
Supplement: Supplementary file 1 [file e-68-00i29-sup1.cif]

##############################################################################
#                                                                            #
# This CIF contains the data in a paper accepted for publication in          #
# Acta Crystallographica Section E. It conforms to the requirements of       #
# Notes for Authors for Acta Crystallographica Section E, and has been       #
# peer reviewed under the auspices of the IUCr Commission on Journals.       #
#                                                                            #
# Full details of the Crystallographic Information File format               #
# are given in the paper "The Crystallographic Information File (CIF):       #
# a New Standard Archive File for Crystallography" by S. R. Hall, F. H.      #
# Allen and I. D. Brown [Acta Cryst. (1991), A47, 655-685].                  #
#                                                                            #
# The current version of the core CIF dictionary is obtainable from          #
# ftp://ftp.iucr.org/pub/cif_core.dic.                                       #
#                                                                            #
# Software is freely available for graphical display of the structure(s)     #
# in this CIF. For information consult the CIF software page                 #
# http://www.iucr.org/resources/cif/software.                                #
#                                                                            #
# This file may be used for bona fide research purposes within the           #
# scientific community so long as proper attribution is given to the journal # 
# article from which it was obtained.                                        #
#                                                                            #
##############################################################################
data_I
_audit_creation_method     SHELXL-97
_chemical_name_systematic
;
potassium strontium trialuminium tetraarsenate
;
_chemical_name_common     ?
_chemical_formula_sum     'Al3 As4 K1.8 O16 Sr0.6'
_chemical_formula_structural     'K1.8 Sr0.6 Al3 (AsO4)4'
_chemical_formula_iupac     'K1.8 Sr0.6 Al3 (As O4)4'
_chemical_formula_weight     759.57
_chemical_melting_point     ?
_symmetry_cell_setting     orthorhombic
_symmetry_space_group_name_H-M     'C m c e'
_symmetry_space_group_name_Hall     '-C 2bc 2'
loop_
    _symmetry_equiv_pos_as_xyz
    'x, y, z'
    '-x+1/2, -y, z+1/2'
    'x, -y, -z'
    '-x+1/2, y, -z+1/2'
    'x+1/2, y+1/2, z'
    '-x+1, -y+1/2, z+1/2'
    'x+1/2, -y+1/2, -z'
    '-x+1, y+1/2, -z+1/2'
    '-x, -y, -z'
    'x-1/2, y, -z-1/2'
    '-x, y, z'
    'x-1/2, -y, z-1/2'
    '-x+1/2, -y+1/2, -z'
    'x, y+1/2, -z-1/2'
    '-x+1/2, y+1/2, z'
    'x, -y+1/2, z-1/2'
_cell_length_a     10.567(3)
_cell_length_b     20.531(4)
_cell_length_c     6.3880(10)
_cell_angle_alpha     90.00
_cell_angle_beta     90.00
_cell_angle_gamma     90.00
_cell_volume     1385.9(5)
_cell_formula_units_Z     4
_cell_measurement_reflns_used     25
_cell_measurement_theta_min     2.2
_cell_measurement_theta_max     27
_cell_measurement_temperature     293(2)
_exptl_crystal_description     'parallelipedic'
_exptl_crystal_colour     'colourless'
_exptl_crystal_size_max     0.36
_exptl_crystal_size_mid     0.22
_exptl_crystal_size_min     0.14
_exptl_crystal_density_diffrn     3.641
_exptl_crystal_density_meas     ?
_exptl_crystal_density_method     'not measured'
_exptl_crystal_F_000     1424
_exptl_absorpt_coefficient_mu     12.671
_exptl_absorpt_correction_type     psi-scan
_exptl_absorpt_process_details     '(North <i>et al.</i>, 1968)'
_exptl_absorpt_correction_T_min     0.0881
_exptl_absorpt_correction_T_max     0.2915
_exptl_special_details
;
;
_diffrn_ambient_temperature     293(2)
_diffrn_radiation_type     MoK\a
_diffrn_radiation_wavelength     0.71073
_diffrn_radiation_source     'fine-focus sealed tube'
_diffrn_radiation_monochromator     graphite
_diffrn_measurement_device_type     'Enraf--Nonius CAD-4'
_diffrn_measurement_method     \w/2\q
_diffrn_detector_area_resol_mean     ?
_diffrn_reflns_number     1510
_diffrn_reflns_av_R_equivalents     0.0241
_diffrn_reflns_av_sigmaI/netI     0.0300
_diffrn_reflns_theta_min     3.76
_diffrn_reflns_theta_max     26.97
_diffrn_reflns_theta_full     26.97
_diffrn_measured_fraction_theta_max     0.999
_diffrn_measured_fraction_theta_full     0.999
_diffrn_reflns_limit_h_min     -13
_diffrn_reflns_limit_h_max     0
_diffrn_reflns_limit_k_min     -26
_diffrn_reflns_limit_k_max     0
_diffrn_reflns_limit_l_min     -8
_diffrn_reflns_limit_l_max     8
_diffrn_standards_number     2
_diffrn_standards_interval_count     ?
_diffrn_standards_interval_time     120
_diffrn_standards_decay_%     0.4
loop_
    _diffrn_standard_refln_index_h
    _diffrn_standard_refln_index_k
    _diffrn_standard_refln_index_l
    -7 -1 -1
    -7 -1 1
_refine_special_details
;
Refinement of <i>F</i>^2^ against ALL reflections. The weighted <i>R</i>-factor
<i>wR</i> and goodness of fit <i>S</i> are based on <i>F</i>^2^, conventional
<i>R</i>-factors <i>R</i> are based on <i>F</i>, with <i>F</i> set to zero for
negative <i>F</i>^2^. The threshold expression of <i>F</i>^2^ >
\s(<i>F</i>^2^) is used only for calculating <i>R</i>-factors(gt) <i>etc</i>.
and is not relevant to the choice of reflections for refinement.
<i>R</i>-factors based on <i>F</i>^2^ are statistically about twice as large
as those based on <i>F</i>, and <i>R</i>- factors based on ALL data will be
even larger.
;
_reflns_number_total     796
_reflns_number_gt     704
_reflns_threshold_expression     I>2\s(I)
_refine_ls_structure_factor_coef     Fsqd
_refine_ls_matrix_type     full
_refine_ls_R_factor_all     0.0444
_refine_ls_R_factor_gt     0.0387
_refine_ls_wR_factor_gt     0.1070
_refine_ls_wR_factor_ref     0.1118
_refine_ls_goodness_of_fit_ref     1.089
_refine_ls_restrained_S_all     1.089
_refine_ls_number_reflns     796
_refine_ls_number_parameters     88
_refine_ls_number_restraints     0
_refine_ls_weighting_scheme     calc
_refine_ls_weighting_details
         'calc w=1/[\s^2^(Fo^2^)+(0.0826P)^2^+0.0000P] where P=(Fo^2^+2Fc^2^)/3'
_atom_sites_solution_primary     vecmap
_atom_sites_solution_secondary     difmap
_refine_ls_shift/su_max     0.000
_refine_ls_shift/su_mean     0.000
_refine_diff_density_max     1.679
_refine_diff_density_min     -1.450
_refine_ls_extinction_method     'SHELXL97 (Sheldrick, 2008)'
_refine_ls_extinction_coef     0.0006(3)
_refine_ls_extinction_expression
                                  'Fc^*^=kFc[1+0.001xFc^2^\l^3^/sin(2\q)]^-1/4^'
loop_
    _atom_type_symbol
    _atom_type_description
    _atom_type_scat_dispersion_real
    _atom_type_scat_dispersion_imag
    _atom_type_scat_source
    'Al' 'Al' 0.0645 0.0514
                         'International Tables Vol C Tables 4.2.6.8 and 6.1.1.4'
    'As' 'As' 0.0499 2.0058
                         'International Tables Vol C Tables 4.2.6.8 and 6.1.1.4'
    'K' 'K' 0.2009 0.2494
                         'International Tables Vol C Tables 4.2.6.8 and 6.1.1.4'
    'O' 'O' 0.0106 0.0060
                         'International Tables Vol C Tables 4.2.6.8 and 6.1.1.4'
    'Sr' 'Sr' -1.5307 3.2498
                         'International Tables Vol C Tables 4.2.6.8 and 6.1.1.4'
_computing_data_collection     'CAD-4 EXPRESS (Enraf--Nonius, 1994)'
_computing_cell_refinement     'CAD-4 EXPRESS (Enraf--Nonius, 1994)'
_computing_data_reduction     'XCAD4 (Harms & Wocadlo, 1995)'
_computing_structure_solution     'SHELXS97 (Sheldrick, 2008)'
_computing_structure_refinement     'SHELXL97 (Sheldrick, 2008)'
_computing_molecular_graphics     'DIAMOND (Brandenburg, 1998)'
_computing_publication_material     'WinGX (Farrugia, 1999)'
loop_
    _atom_site_type_symbol
    _atom_site_label
    _atom_site_fract_x
    _atom_site_fract_y
    _atom_site_fract_z
    _atom_site_U_iso_or_equiv
    _atom_site_adp_type
    _atom_site_calc_flag
    _atom_site_refinement_flags
    _atom_site_occupancy
    _atom_site_symmetry_multiplicity
    _atom_site_disorder_assembly
    _atom_site_disorder_group
    As As1 0.7500 0.54444(4) 0.2500 0.0058(3) Uani d S 1 8 . .
    As As2 0.0000 0.65488(4) -0.05958(11) 0.0070(3) Uani d S 1 8 . .
    Al Al1 0.7500 0.40809(11) 0.2500 0.0054(5) Uani d S 1 8 . .
    Al Al2 0.0000 0.5000 0.0000 0.0069(6) Uani d S 1 4 . .
    Sr Sr1 0.010(3) 0.6619(4) 0.4463(8) 0.056(4) Uani d P 0.12(2) 16 . .
    Sr Sr2 0.006(8) 0.5644(17) 0.477(4) 0.056(4) Uani d P 0.03(2) 16 . .
    K K1 0.2111(8) 0.7265(4) 0.3993(12) 0.062(2) Uani d P 0.330(10)
                                                                  16 . .
    K K2 0.258(2) 0.7305(10) 0.190(3) 0.062(2) Uani d P 0.120(10)
                                                                16 . .
    O O1 0.0000 0.5866(3) 0.0858(7) 0.0090(10) Uani d S 1 8 . .
    O O2 0.0000 0.7176(3) 0.1009(9) 0.0180(12) Uani d S 1 8 . .
    O O3 0.7104(3) 0.59095(18) 0.0477(5) 0.0092(7) Uani d . 1 16 . .
    O O4 0.6367(3) 0.48557(16) 0.2962(5) 0.0078(7) Uani d . 1 16 . .
    O O5 -0.1259(3) 0.65351(18) -0.2222(5) 0.0120(8) Uani d . 1 16 . .
loop_
    _atom_site_aniso_label
    _atom_site_aniso_U_11
    _atom_site_aniso_U_22
    _atom_site_aniso_U_33
    _atom_site_aniso_U_12
    _atom_site_aniso_U_13
    _atom_site_aniso_U_23
    As1 0.0061(4) 0.0055(4) 0.0057(4) 0.000 0.0008(2) 0.000
    As2 0.0047(4) 0.0081(4) 0.0083(4) 0.000 0.000 -0.0014(2)
    Al1 0.0042(10) 0.0075(11) 0.0046(9) 0.000 0.0008(6) 0.000
    Al2 0.0026(13) 0.0090(15) 0.0088(13) 0.000 0.000 0.0000(11)
    Sr1 0.058(7) 0.074(5) 0.034(2) 0.038(9) -0.004(5) 0.003(2)
    Sr2 0.058(7) 0.074(5) 0.034(2) 0.038(9) -0.004(5) 0.003(2)
    K1 0.074(5) 0.051(3) 0.060(5) 0.037(4) -0.002(4) 0.011(3)
    K2 0.074(5) 0.051(3) 0.060(5) 0.037(4) -0.002(4) 0.011(3)
    O1 0.008(2) 0.008(2) 0.010(2) 0.000 0.000 0.0038(19)
    O2 0.022(3) 0.014(3) 0.018(3) 0.000 0.000 -0.004(2)
    O3 0.0094(17) 0.0098(18) 0.0084(15) 0.0029(15) -0.0011(13) 0.0003(13)
    O4 0.0086(16) 0.0060(16) 0.0088(15) -0.0033(15) 0.0017(14) 0.0011(11)
    O5 0.0089(18) 0.0115(17) 0.0155(18) -0.0023(16) -0.0024(14) 0.0051(13)
_geom_special_details
;
All e.s.d.'s (except the e.s.d. in the dihedral angle between two l.s. planes)
are estimated using the full covariance matrix. The cell e.s.d.'s are taken
into account individually in the estimation of e.s.d.'s in distances, angles
and torsion angles; correlations between e.s.d.'s in cell parameters are only
used when they are defined by crystal symmetry. An approximate (isotropic)
treatment of cell e.s.d.'s is used for estimating e.s.d.'s involving l.s.
planes.
;
loop_
    _geom_bond_atom_site_label_1
    _geom_bond_atom_site_label_2
    _geom_bond_site_symmetry_2
    _geom_bond_distance
    _geom_bond_publ_flag
    As1 O3 4_655 1.661(3) ?
    As1 O3 . 1.661(3) ?
    As1 O4 4_655 1.727(3) ?
    As1 O4 . 1.727(3) ?
    As2 O2 . 1.646(6) ?
    As2 O1 . 1.682(5) ?
    As2 O5 11 1.688(3) ?
    As2 O5 . 1.688(3) ?
    Al1 O5 3_665 1.831(4) ?
    Al1 O5 2_565 1.831(4) ?
    Al1 O3 3_565 1.947(3) ?
    Al1 O3 2_665 1.947(3) ?
    Al1 O4 4_655 2.013(4) ?
    Al1 O4 . 2.013(4) ?
    Al2 O1 9_565 1.861(5) ?
    Al2 O1 . 1.861(5) ?
    Al2 O4 12_565 1.967(3) ?
    Al2 O4 10_556 1.967(3) ?
    Al2 O4 2_564 1.967(3) ?
    Al2 O4 4 1.967(3) ?
    Sr1 O5 11_556 2.450(15) ?
    Sr1 O2 . 2.489(8) ?
    Sr1 O5 1_556 2.565(17) ?
    Sr1 O3 10_556 2.57(2) ?
    Sr1 O2 6_465 2.666(10) ?
    Sr1 O3 4 2.75(3) ?
    Sr1 O1 . 2.775(9) ?
    Sr2 O3 10_556 2.23(9) ?
    Sr2 O4 12_566 2.67(4) ?
    Sr2 O4 10_556 2.75(4) ?
    Sr2 O1 . 2.54(2) ?
    Sr2 O5 11_556 2.94(5) ?
    Sr2 O3 4 2.36(8) ?
    K1 O5 6_465 2.735(7) ?
    K1 O3 10_556 2.804(8) ?
    K1 O2 6_465 2.819(8) ?
    K1 O2 . 2.940(9) ?
    K2 O5 7_565 2.69(2) ?
    K2 O2 . 2.80(3) ?
    K2 O5 6_465 2.817(19) ?
    K2 O2 10_656 2.90(2) ?
    K2 O3 11_655 3.02(2) ?
loop_
    _geom_angle_atom_site_label_1
    _geom_angle_atom_site_label_2
    _geom_angle_atom_site_label_3
    _geom_angle_site_symmetry_1
    _geom_angle_site_symmetry_3
    _geom_angle
    _geom_angle_publ_flag
    O3 As1 O3 4_655 . 109.8(2) ?
    O3 As1 O4 4_655 4_655 111.16(17) ?
    O3 As1 O4 . 4_655 116.37(16) ?
    O3 As1 O4 4_655 . 116.37(16) ?
    O3 As1 O4 . . 111.16(17) ?
    O4 As1 O4 4_655 . 91.2(2) ?
    O2 As2 O1 . . 108.0(3) ?
    O2 As2 O5 . 11 113.34(17) ?
    O1 As2 O5 . 11 109.03(16) ?
    O2 As2 O5 . . 113.34(17) ?
    O1 As2 O5 . . 109.03(16) ?
    O5 As2 O5 11 . 104.0(2) ?
    O5 Al1 O5 3_665 2_565 92.6(2) ?
    O5 Al1 O3 3_665 3_565 93.80(16) ?
    O5 Al1 O3 2_565 3_565 87.00(16) ?
    O5 Al1 O3 3_665 2_665 87.00(16) ?
    O5 Al1 O3 2_565 2_665 93.80(16) ?
    O3 Al1 O3 3_565 2_665 178.8(3) ?
    O5 Al1 O4 3_665 4_655 96.06(14) ?
    O5 Al1 O4 2_565 4_655 170.55(17) ?
    O3 Al1 O4 3_565 4_655 88.66(15) ?
    O3 Al1 O4 2_665 4_655 90.43(15) ?
    O5 Al1 O4 3_665 . 170.55(17) ?
    O5 Al1 O4 2_565 . 96.06(14) ?
    O3 Al1 O4 3_565 . 90.43(15) ?
    O3 Al1 O4 2_665 . 88.66(15) ?
    O4 Al1 O4 4_655 . 75.6(2) ?
    O1 Al2 O1 9_565 . 180.0(3) ?
    O1 Al2 O4 9_565 12_565 87.08(14) ?
    O1 Al2 O4 . 12_565 92.92(14) ?
    O1 Al2 O4 9_565 10_556 92.92(14) ?
    O1 Al2 O4 . 10_556 87.08(14) ?
    O4 Al2 O4 12_565 10_556 85.5(2) ?
    O1 Al2 O4 9_565 2_564 87.08(14) ?
    O1 Al2 O4 . 2_564 92.92(14) ?
    O4 Al2 O4 12_565 2_564 94.5(2) ?
    O4 Al2 O4 10_556 2_564 180.0 ?
    O1 Al2 O4 9_565 4 92.92(14) ?
    O1 Al2 O4 . 4 87.08(14) ?
    O4 Al2 O4 12_565 4 180.00(19) ?
    O4 Al2 O4 10_556 4 94.5(2) ?
    O4 Al2 O4 2_564 4 85.5(2) ?
    O5 Sr1 O2 11_556 . 145.1(10) ?
    O5 Sr1 O5 11_556 1_556 64.0(2) ?
    O2 Sr1 O5 . 1_556 137.6(9) ?
    O5 Sr1 O3 11_556 10_556 62.4(5) ?
    O2 Sr1 O3 . 10_556 108.1(7) ?
    O5 Sr1 O3 1_556 10_556 114.3(3) ?
    O5 Sr1 O2 11_556 6_465 76.4(3) ?
    O2 Sr1 O2 . 6_465 84.2(2) ?
    O5 Sr1 O2 1_556 6_465 74.6(3) ?
    O3 Sr1 O2 10_556 6_465 123.7(9) ?
    O5 Sr1 O3 11_556 4 112.0(5) ?
    O2 Sr1 O3 . 4 102.6(7) ?
    O5 Sr1 O3 1_556 4 58.5(5) ?
    O3 Sr1 O3 10_556 4 113.5(3) ?
    O2 Sr1 O3 6_465 4 116.9(8) ?
    O5 Sr1 O1 11_556 . 134.2(6) ?
    O2 Sr1 O1 . . 61.2(2) ?
    O5 Sr1 O1 1_556 . 128.7(9) ?
    O3 Sr1 O1 10_556 . 74.3(3) ?
    O2 Sr1 O1 6_465 . 145.3(3) ?
    O3 Sr1 O1 4 . 71.6(4) ?
    O3 Sr2 O4 10_556 12_566 69(2) ?
    O3 Sr2 O4 10_556 10_556 67.4(18) ?
    O4 Sr2 O4 12_566 10_556 90.0(17) ?
    O3 Sr2 O1 10_556 . 85.0(19) ?
    O4 Sr2 O1 12_566 . 147(3) ?
    O4 Sr2 O1 10_556 . 59.7(7) ?
    O4 Sr2 O5 12_566 11_556 61.2(11) ?
    O4 Sr2 O5 10_556 11_556 125(3) ?
    O1 Sr2 O5 . 11_556 123(2) ?
    O3 Sr2 O3 10_556 4 151.3(17) ?
    O4 Sr2 O3 12_566 4 130(2) ?
    O4 Sr2 O3 10_556 4 125(2) ?
    O1 Sr2 O3 . 4 82.4(17) ?
    O5 Sr2 O3 11_556 4 108.5(13) ?
    O5 K1 O3 6_465 10_556 158.0(4) ?
    O5 K1 O2 6_465 6_465 60.2(2) ?
    O3 K1 O2 10_556 6_465 110.3(3) ?
    O5 K1 O2 6_465 . 67.8(2) ?
    O3 K1 O2 10_556 . 90.8(3) ?
    O2 K1 O2 6_465 . 73.8(2) ?
    O5 K2 O2 7_565 . 123.0(7) ?
    O5 K2 O5 7_565 6_465 57.4(4) ?
    O2 K2 O5 . 6_465 68.8(5) ?
    O5 K2 O2 7_565 10_656 69.0(6) ?
    O2 K2 O2 . 10_656 160.9(8) ?
    O5 K2 O2 6_465 10_656 114.9(8) ?
    O5 K2 O3 7_565 11_655 144.3(9) ?
    O2 K2 O3 . 11_655 87.6(7) ?
    O5 K2 O3 6_465 11_655 156.4(10) ?
    O2 K2 O3 10_656 11_655 87.4(5) ?
data_global
_journal_date_recd_electronic     2012-03-20
_journal_date_accepted     2012-04-02
_journal_name_full     'Acta Crystallographica, Section E'
_journal_year     2012
_journal_volume     68
_journal_issue      5
_journal_page_first     i29
_journal_page_last     i29
_journal_paper_category     QI
_journal_paper_doi     10.1107/S1600536812014304
_journal_coeditor_code     BR2195
_publ_contact_author_name     'Anissa Haj Abdallah'
_publ_contact_author_address
;
Institut Sup\'erieur des Sciences Appliqu\'ees et Technologie de Gab\`es
Avenue Omar Ibn El Khattab, 5111 Zrig, Gab\`es, Tunisia
;
_publ_contact_author_email     'haj_anissa@yahoo.fr'
_publ_contact_author_fax     '216 75 392 390'
_publ_contact_author_phone     ?
_publ_section_title
;
The new aluminoarsenate K~1.8~Sr~0.6~Al~3~(AsO~4~)~4~
;
loop_
    _publ_author_name
    _publ_author_footnote
    _publ_author_address
    'Haj Abdallah, Anissa' .
;
Institut Sup\'erieur des Sciences Appliqu\'ees et Technologie de Gab\`es
Avenue Omar Ibn El Khattab, 6072 Zrig, Gab\`es, Tunisia
;
    'Haddad, Amor' .
;
Laboratoire de Mat\'eriaux et Cristallochime
Institut Sup\'erieur des Sciences Appliqu\'ees et Technologie de Mahdia
Avenue El Mourouj, Sidi Messoud 5111 Hiboun, Mahdia, Tunisia
;
