# Supplementary material for: The aluminoarsenate K1.8Sr0.6Al3(AsO4)4
Source: Acta Crystallogr Sect E Struct Rep Online. 2012 Apr 13;68(Pt 5):i29. doi: 10.1107/S1600536812014304 (PMC3344283; doi:10.1107/S1600536812014304)
Supplement: Supplementary file 2 [file e-68-00i29-Isup2.hkl]

#
# h,k,l, Fc-squared, Fo-squared, sigma(Fo-squared) and status flag
#
data_I
_shelx_title '  hd57 in C m c a'
_shelx_refln_list_code          4
_shelx_F_calc_maximum      607.50
_exptl_crystal_F_000      1424.00
_reflns_d_resolution_high  0.7837
 
loop_
 _symmetry_equiv_pos_as_xyz
 'x, y, z'
 '-x+1/2, -y, z+1/2'
 'x, -y, -z'
 '-x+1/2, y, -z+1/2'
 'x+1/2, y+1/2, z'
 '-x+1, -y+1/2, z+1/2'
 'x+1/2, -y+1/2, -z'
 '-x+1, y+1/2, -z+1/2'
 '-x, -y, -z'
 'x-1/2, y, -z-1/2'
 '-x, y, z'
 'x-1/2, -y, z-1/2'
 '-x+1/2, -y+1/2, -z'
 'x, y+1/2, -z-1/2'
 '-x+1/2, y+1/2, z'
 'x, -y+1/2, z-1/2'
 
_cell_length_a    10.5666
_cell_length_b    20.5309
_cell_length_c     6.3875
_cell_angle_alpha  90.000
_cell_angle_beta   90.000
_cell_angle_gamma  90.000
 
_shelx_F_squared_multiplier     1.000
 
loop_
 _refln_index_h
 _refln_index_k
 _refln_index_l
 _refln_F_squared_calc
 _refln_F_squared_meas
 _refln_F_squared_sigma
 _refln_observed_status
   2   0   0     6519.99     4625.44    124.59 o
   4   0   0   369059.31   363640.91   1494.82 o
   6   0   0     6418.29     5825.31    242.34 o
   8   0   0   273109.91   279308.69   1919.95 o
  10   0   0     1115.79     1020.87    101.22 o
  12   0   0    52270.25    52086.75   1117.41 o
   2   2   0    80217.45    98589.07    900.97 o
   4   2   0     2523.12     3611.68    223.73 o
   6   2   0    36075.50    36678.84    694.01 o
   8   2   0    15343.31    15752.67    514.14 o
  10   2   0    29708.75    29629.54    800.12 o
  12   2   0     4323.00     4528.81    391.53 o
   0   4   0     5277.25     7537.41    309.21 o
   2   4   0    54973.32    37398.23    672.71 o
   4   4   0     8324.41    11350.44    448.37 o
   6   4   0    20014.17    22751.53    683.82 o
   8   4   0     2681.88     2902.34    276.16 o
  10   4   0    19193.29    21550.79    829.06 o
  12   4   0      757.20      415.13    294.44 o
   0   6   0    16830.07    19643.37    512.66 o
   2   6   0   182281.14   180363.64   1706.20 o
   4   6   0    10831.36    12074.48    496.93 o
   6   6   0    80718.27    85098.72   1467.91 o
   8   6   0    26157.39    27463.44    933.45 o
  10   6   0    17030.38    19346.95    903.06 o
  12   6   0     2314.28     2764.21    312.91 o
   0   8   0      573.67      540.23    204.61 o
   2   8   0    11834.27    15231.40    545.65 o
   4   8   0    20240.81    23110.46    747.90 o
   6   8   0    15237.63    19609.35    756.50 o
   8   8   0      869.74      997.57    144.52 o
  10   8   0     6178.19     7039.68    637.61 o
  12   8   0     3431.53     3398.12    372.52 o
   0  10   0    55896.29    57353.59   1030.49 o
   2  10   0     3779.69     4700.62    342.41 o
   4  10   0    41878.39    47202.55   1081.28 o
   6  10   0       12.37       58.45    218.64 o
   8  10   0    49971.73    58795.88   1562.17 o
  10  10   0        6.27     -312.26    324.71 o
  12  10   0    20208.85    22339.96   1235.17 o
   0  12   0    25586.46    32724.17    822.23 o
   2  12   0    61748.96    68750.80   1246.64 o
   4  12   0      346.61      501.18    101.75 o
   6  12   0    56570.21    69791.97   1497.05 o
   8  12   0     3284.78     4057.91    434.27 o
  10  12   0    32572.04    37412.32   1426.99 o
   0  14   0     4239.82     3917.15    354.28 o
   2  14   0    65892.43    72724.46   1335.43 o
   4  14   0     1299.81     1636.44    140.20 o
   6  14   0    54453.59    60440.04   1450.47 o
   8  14   0      481.88      453.01    345.84 o
  10  14   0    28067.80    33117.02   1333.44 o
   0  16   0   126596.21   146372.95   1959.27 o
   2  16   0      698.84      950.45    130.44 o
   4  16   0    52437.22    60344.15   1363.91 o
   6  16   0     4374.09     5201.39    473.89 o
   8  16   0    35424.54    45561.00   1423.93 o
  10  16   0     4922.04     7285.00    656.91 o
   0  18   0     6398.03     7559.50    494.68 o
   2  18   0     2191.43     2203.49    230.64 o
   4  18   0     5113.58     7054.54    480.99 o
   6  18   0     1201.34      915.86    316.65 o
   8  18   0     3910.18     3729.80    309.19 o
   0  20   0    56941.27    59182.80   1402.43 o
   2  20   0        3.20      -88.75    197.53 o
   4  20   0    36154.61    40274.69   1227.32 o
   6  20   0       63.25      179.13    245.16 o
   8  20   0    37648.04    42993.51   1450.83 o
   0  22   0     9528.33    11894.34    714.33 o
   2  22   0    61267.63    72095.38   1623.39 o
   4  22   0    17287.25    20966.25    948.40 o
   6  22   0    40718.38    49913.84   1458.08 o
   0  24   0     7626.40     8339.07    585.66 o
   2  24   0     7309.85     7059.53    579.13 o
   4  24   0    15208.09    17886.42    920.87 o
   0  26   0    14865.95    17628.25    929.46 o
   1   1   1    34125.67    36781.16   1069.41 o
   3   1   1    36127.32    39865.15    640.01 o
   5   1   1     4109.17     4570.89    156.60 o
   7   1   1    34237.38    35121.42    472.91 o
   9   1   1     6684.06     6554.29    264.97 o
  11   1   1     7780.70     6691.80    274.58 o
  13   1   1     5855.70     5223.40    564.10 o
   0   2   1     2566.54     3819.23    158.09 o
   2   2   1    11994.96    10503.09    359.67 o
   4   2   1    16526.21    18527.70    248.23 o
   6   2   1     5878.07     6264.50    204.07 o
   8   2   1     2808.97     2878.50    160.73 o
  10   2   1     1868.58     1796.29    137.42 o
  12   2   1      214.54      -67.06    129.90 o
   1   3   1    17453.34    17191.53    514.24 o
   3   3   1    30627.21    29448.38   1480.25 o
   5   3   1    10143.17    11811.72    233.34 o
   7   3   1    14464.30    15080.41    317.11 o
   9   3   1     8950.17     8625.39    323.89 o
  11   3   1     8382.87     8387.34    333.95 o
  13   3   1     5043.76     4007.42    262.38 o
   0   4   1    44569.13    48026.80   1266.20 o
   2   4   1     6678.24     7756.92    155.25 o
   4   4   1    18415.18    19213.61    284.47 o
   6   4   1     5850.86     5925.88    233.33 o
   8   4   1    20310.95    19844.77    744.71 o
  10   4   1     1496.71     1720.15    109.62 o
  12   4   1     6204.60     5659.92    433.88 o
   1   5   1     7082.19     7319.66    286.50 o
   3   5   1        2.80      162.83     63.79 o
   5   5   1     5416.51     6431.89    200.72 o
   7   5   1      617.75      800.66    213.26 o
   9   5   1     3677.29     3338.15    433.50 o
  11   5   1      196.96      254.00    163.17 o
  13   5   1      721.46      687.37    194.33 o
   0   6   1   112361.58   105253.17   1830.67 o
   2   6   1    42631.08    38396.26    743.67 o
   4   6   1    74362.19    75648.31    645.75 o
   6   6   1    27758.30    29041.76    473.36 o
   8   6   1    36593.34    38029.59    633.79 o
  10   6   1     9836.48    10397.27    404.38 o
  12   6   1    16129.95    16386.48    884.97 o
   1   7   1    28595.37    24542.36    331.95 o
   3   7   1     1194.82     1044.81    122.09 o
   5   7   1    27226.74    26096.00    440.36 o
   7   7   1     6332.24     6300.50    271.64 o
   9   7   1    16029.08    16261.20    481.66 o
  11   7   1     4927.75     5134.38    311.98 o
   0   8   1     7302.33     6592.74    195.11 o
   2   8   1    64197.21    68437.84    623.34 o
   4   8   1    34145.81    36607.70   1077.80 o
   6   8   1    70699.06    71662.18   2372.50 o
   8   8   1     1598.57     1537.10    101.89 o
  10   8   1    32833.54    34131.21    773.53 o
  12   8   1    11099.40    12325.24   1605.21 o
   1   9   1     1996.94     2219.62    135.63 o
   3   9   1       59.37       56.95     89.44 o
   5   9   1     7250.00     7870.60    307.38 o
   7   9   1       80.03      146.17    139.00 o
   9   9   1     4282.93     4581.46    286.97 o
  11   9   1     1524.15     1355.86    151.93 o
   0  10   1    11551.12     8895.81    264.40 o
   2  10   1     9589.13     7628.08    259.85 o
   4  10   1    23139.68    22634.98    618.57 o
   6  10   1     7417.21     7324.66    325.74 o
   8  10   1     5018.10     5292.08    416.54 o
  10  10   1     1108.60     1189.54    118.20 o
  12  10   1     4384.02     4597.66    333.78 o
   1  11   1      246.65      216.37     91.74 o
   3  11   1       21.61      118.63     98.67 o
   5  11   1      967.73     1031.64     89.04 o
   7  11   1      326.33      263.47    161.01 o
   9  11   1      300.65       87.83    187.05 o
  11  11   1        9.54     -113.28    307.39 o
   0  12   1     4319.09     3311.48    316.14 o
   2  12   1    19140.85    15514.68    431.47 o
   4  12   1     2243.97     2018.57    134.28 o
   6  12   1     7416.55     7867.85    354.91 o
   8  12   1      597.88      866.96    146.13 o
  10  12   1     7812.83     8435.97    475.27 o
   1  13   1    34221.57    29222.36   1936.87 o
   3  13   1    38157.20    34843.02   1202.32 o
   5  13   1    14831.19    15213.09    463.76 o
   7  13   1    32999.88    34156.26   1052.94 o
   9  13   1    13095.68    14736.40   1038.46 o
  11  13   1    12211.01    13054.11    612.89 o
   0  14   1    57050.12    50755.69    757.91 o
   2  14   1    11115.04     9866.61    357.28 o
   4  14   1     6797.31     7047.71    328.71 o
   6  14   1     6913.07     8068.46    947.71 o
   8  14   1    36776.23    39694.94   1900.89 o
  10  14   1    10829.49    11690.00   1155.87 o
   1  15   1      498.93      520.91    128.35 o
   3  15   1     3482.34     2680.46    163.83 o
   5  15   1       40.97      186.15    136.45 o
   7  15   1     3691.63     3309.41    390.43 o
   9  15   1       29.40     -190.44    190.44 o
   0  16   1    49377.98    47300.23    798.21 o
   2  16   1    28997.33    29375.05    641.15 o
   4  16   1    12016.88    13198.83   1056.55 o
   6  16   1    16062.39    16284.03   1056.24 o
   8  16   1    22714.69    23596.08   2719.57 o
  10  16   1    13740.13    15006.14   1999.67 o
   1  17   1     6780.19     6987.39    427.27 o
   3  17   1     9665.12     8960.04    949.82 o
   5  17   1     2748.47     2554.65    144.26 o
   7  17   1     7130.15     6671.88    615.46 o
   9  17   1     2454.31     2840.79    447.17 o
   0  18   1     3332.99     2817.53    198.46 o
   2  18   1    16168.76    17337.60    519.22 o
   4  18   1     2149.55     1895.02    165.93 o
   6  18   1     8214.27    10039.33    465.02 o
   8  18   1     1086.24     1223.91    127.64 o
   1  19   1    15059.84    15285.57    500.66 o
   3  19   1    11583.49    12685.21    462.91 o
   5  19   1    12118.23    13787.00    539.06 o
   7  19   1     8079.13     9366.77   1016.46 o
   9  19   1     9142.73    10052.59    558.30 o
   0  20   1    16072.54    16311.48    524.38 o
   2  20   1     1543.31     1556.85    122.87 o
   4  20   1     1473.65     1321.99    293.93 o
   6  20   1      226.45      248.44    251.12 o
   8  20   1     7562.84     8354.27    502.19 o
   1  21   1      168.86      359.58    145.23 o
   3  21   1     1184.27     1269.45    110.97 o
   5  21   1        4.56      -17.61    173.54 o
   7  21   1     1184.58      640.76    275.81 o
   0  22   1     9425.92     9725.08    558.23 o
   2  22   1       84.63      460.54    219.45 o
   4  22   1       42.06      204.04    333.64 o
   6  22   1      507.87      732.60    202.94 o
   1  23   1     3609.11     4279.81    286.71 o
   3  23   1      605.54      899.01    191.33 o
   5  23   1     3716.29     5376.65    346.95 o
   0  24   1     3899.12     4182.69    289.80 o
   2  24   1      723.82      663.84    218.72 o
   4  24   1     2812.00     3157.03    181.98 o
   1  25   1     4698.11     5419.62    367.14 o
   3  25   1     3883.97     4554.78    312.62 o
   0  26   1     1787.20     1458.17    183.78 o
   0   0   2     9418.04     9906.54    157.40 o
   2   0   2   261660.30   255386.80    841.74 o
   4   0   2    20294.34    23435.23    289.00 o
   6   0   2   170177.66   165999.33    917.42 o
   8   0   2    13974.98    12945.19    351.37 o
  10   0   2   117793.66   114739.73   1032.36 o
  12   0   2      185.99       80.73    126.13 o
   1   1   2    17373.02    15143.70    250.41 o
   3   1   2      144.23       69.54     49.17 o
   5   1   2    14292.52    12549.84    236.34 o
   7   1   2     1881.75     1855.95    186.51 o
   9   1   2     7778.98     7765.38    270.53 o
  11   1   2     1367.60     1204.50     82.07 o
  13   1   2     1612.02     1890.68    126.53 o
   0   2   2    71815.44    72815.37    413.76 o
   2   2   2    26080.92    25213.15    262.77 o
   4   2   2    26274.98    27490.29    332.54 o
   6   2   2    14071.39    13992.06    270.29 o
   8   2   2    29948.16    29926.76    535.07 o
  10   2   2    16332.78    15247.04    378.38 o
  12   2   2    12087.09    11746.43    386.64 o
   1   3   2     2065.47     2183.42    109.42 o
   3   3   2      289.06      125.37     77.40 o
   5   3   2      432.21      580.10     85.25 o
   7   3   2      775.02      794.10     79.03 o
   9   3   2      566.73      384.22    113.05 o
  11   3   2       51.41       86.77    109.80 o
   0   4   2    40486.69    37521.78    337.06 o
   2   4   2       65.78       61.08     48.47 o
   4   4   2    21436.37    19948.01    289.57 o
   6   4   2     2477.67     2765.27    137.74 o
   8   4   2     7611.51     7602.02    246.00 o
  10   4   2      425.68      551.53     82.23 o
  12   4   2     3321.65     3664.51    248.34 o
   1   5   2    36365.70    38040.83    503.35 o
   3   5   2    43919.96    42470.95    462.30 o
   5   5   2    12921.25    13924.93    675.99 o
   7   5   2    24917.00    24474.86    418.32 o
   9   5   2     9737.86     9506.69    306.77 o
  11   5   2     8935.80     9187.11    344.74 o
   0   6   2     4047.70     3006.36    133.33 o
   2   6   2    19938.74    21990.15    292.86 o
   4   6   2    89528.16    90035.70   2480.48 o
   6   6   2     2257.60     2364.32    136.86 o
   8   6   2    18363.28    18056.84    402.21 o
  10   6   2     1586.01     1685.26    104.17 o
  12   6   2    29675.80    28747.28    652.96 o
   1   7   2    15650.30    15521.74    252.51 o
   3   7   2    11421.20    10555.23    230.70 o
   5   7   2     1560.54     1699.14    118.29 o
   7   7   2    14860.46    13612.46    480.90 o
   9   7   2     1923.96     1789.73    131.04 o
  11   7   2     1974.52     1792.21    141.11 o
   0   8   2     5977.51     6304.78    206.03 o
   2   8   2     7780.41     6991.04    324.09 o
   4   8   2    29516.59    31802.85    438.13 o
   6   8   2     7608.49     7095.20    240.29 o
   8   8   2     7285.27     7979.44    440.01 o
  10   8   2     1895.79     1749.13    134.37 o
  12   8   2     9052.69     8319.70    407.18 o
   1   9   2    19013.16    19998.04    490.52 o
   3   9   2     9739.67     9584.98    244.56 o
   5   9   2     4330.13     4497.02    197.54 o
   7   9   2    13787.43    13945.44    481.55 o
   9   9   2     5233.45     4697.88    703.60 o
  11   9   2     1893.37     1851.89    132.01 o
   0  10   2     6595.53     6657.68    206.36 o
   2  10   2    60249.34    56702.84    647.07 o
   4  10   2       97.55       88.75     73.20 o
   6  10   2    34876.95    32958.53    630.45 o
   8  10   2      223.03      256.49    122.65 o
  10  10   2    12271.52    11337.17    429.65 o
  12  10   2      314.03      372.40    177.47 o
   1  11   2    17402.81    16057.24    340.12 o
   3  11   2    20816.17    19181.42    389.03 o
   5  11   2    12867.67    11839.43    337.05 o
   7  11   2     8587.60     7839.99    405.97 o
   9  11   2     9012.26     6978.27    702.37 o
  11  11   2     5216.69     5105.65    318.02 o
   0  12   2    55389.00    53448.15    768.40 o
   2  12   2      321.54      404.43     56.66 o
   4  12   2    79508.09    74687.13    837.17 o
   6  12   2       61.54       66.57    176.97 o
   8  12   2    19883.51    18868.70    655.87 o
  10  12   2      435.39      583.02    241.65 o
   1  13   2     1616.35     1742.29    124.10 o
   3  13   2       84.11       72.32     83.29 o
   5  13   2      295.10      219.09    126.29 o
   7  13   2      240.65      364.32    136.61 o
   9  13   2      458.02       79.11    183.50 o
  11  13   2      232.27      280.87    140.57 o
   0  14   2    30498.18    25956.62    510.50 o
   2  14   2      662.37      693.67     61.36 o
   4  14   2    50996.23    43477.96   1693.67 o
   6  14   2      516.57      979.56    389.96 o
   8  14   2    17982.04    16076.03    542.19 o
  10  14   2      255.17      225.16    288.73 o
   1  15   2     7836.87     6582.34    365.06 o
   3  15   2       91.52      123.75    125.73 o
   5  15   2     4035.47     3494.22    223.27 o
   7  15   2     3090.68     2419.58    251.77 o
   9  15   2     3499.37     3421.32    365.48 o
   0  16   2      308.53      232.98    128.29 o
   2  16   2    21421.17    18346.29    692.77 o
   4  16   2     2771.20     2492.56    177.79 o
   6  16   2    22256.57    19684.90   1373.04 o
   8  16   2      538.56      308.61    205.13 o
  10  16   2    17372.42    15989.76    649.24 o
   1  17   2     3694.79     3159.60    352.01 o
   3  17   2     3074.26     2490.36    306.20 o
   5  17   2     5830.39     5244.03    323.75 o
   7  17   2      818.54      328.79    195.24 o
   9  17   2     3071.20     2976.48    340.82 o
   0  18   2      203.00      329.91    134.22 o
   2  18   2     5805.78     4581.36    322.33 o
   4  18   2      327.89      386.84    262.22 o
   6  18   2     3375.80     3509.39    241.77 o
   8  18   2      469.13      461.12    250.86 o
   1  19   2      195.78      313.23    159.38 o
   3  19   2     1081.50     1083.57    208.12 o
   5  19   2      812.93      622.87     97.27 o
   7  19   2       19.38       52.33    303.61 o
   0  20   2     1465.19     1482.89    129.94 o
   2  20   2    33414.29    28969.11    792.40 o
   4  20   2        7.94      150.34    160.65 o
   6  20   2    28503.65    27164.72    768.24 o
   8  20   2      989.89     1200.33    436.25 o
   1  21   2    10905.26    10090.09    452.34 o
   3  21   2     7060.15     7982.22    425.01 o
   5  21   2     3164.92     3210.20    293.73 o
   7  21   2    12236.44    13320.90    590.86 o
   0  22   2    19111.08    19883.24    764.16 o
   2  22   2     5553.52     6094.42    378.33 o
   4  22   2    36028.15    36361.07    886.99 o
   6  22   2     8252.95     9642.13    484.43 o
   1  23   2      366.57      483.14    263.84 o
   3  23   2     2149.52     2424.65    180.91 o
   5  23   2      268.69       97.46    208.66 o
   0  24   2     4261.00     3593.32    234.27 o
   2  24   2     9150.69     9588.50    479.55 o
   4  24   2    10638.51    10178.00    755.50 o
   1  25   2     2346.11     2492.35    172.23 o
   1   1   3       43.37       53.78     53.94 o
   3   1   3    17393.76    18960.24    278.61 o
   5   1   3     2996.05     3039.08    138.80 o
   7   1   3      772.25      737.06    202.98 o
   9   1   3      650.68      638.29    150.20 o
  11   1   3     4743.28     4208.87    247.06 o
   0   2   3      650.02     1084.78     72.53 o
   2   2   3     8900.70     8720.91    199.42 o
   4   2   3    21078.59    21365.49    315.87 o
   6   2   3     2134.95     2227.90    136.10 o
   8   2   3     8028.82     7534.09    246.41 o
  10   2   3     1042.76      923.66     81.22 o
  12   2   3    15380.38    15105.45    455.75 o
   1   3   3     1021.52      916.56     64.30 o
   3   3   3       21.73       79.91    117.98 o
   5   3   3      560.17      646.54     47.63 o
   7   3   3     1555.40     1715.09    215.46 o
   9   3   3      215.26      270.72     98.30 o
  11   3   3      222.32      336.45     84.10 o
   0   4   3      721.28      574.21     49.80 o
   2   4   3    37683.50    35147.58    881.81 o
   4   4   3      267.34      284.11    117.17 o
   6   4   3    33820.39    33370.92    690.51 o
   8   4   3      466.83      499.54     79.83 o
  10   4   3    22118.12    20016.75    470.76 o
  12   4   3       13.05      -79.56    146.55 o
   1   5   3       81.73       65.26     51.95 o
   3   5   3     1466.04     1442.50     90.95 o
   5   5   3     6566.47     6392.87    203.68 o
   7   5   3      870.42      954.63     65.89 o
   9   5   3     1456.15     1609.11    106.66 o
  11   5   3     1176.18     1108.29     85.92 o
   0   6   3    10729.70    11557.04    230.30 o
   2   6   3    73386.04    74430.08   1126.90 o
   4   6   3     9945.51    10064.76    243.49 o
   6   6   3    59215.89    56685.23    629.01 o
   8   6   3     9181.22     8791.43    288.52 o
  10   6   3    27515.13    27009.97    570.09 o
  12   6   3     3245.40     3342.58    228.96 o
   1   7   3     3728.23     3135.43    133.67 o
   3   7   3    18621.00    17175.93    447.96 o
   5   7   3    15042.79    14341.71    480.20 o
   7   7   3     1205.72     1201.76    195.95 o
   9   7   3     3840.50     3278.91    214.67 o
  11   7   3     6220.20     6496.22    323.91 o
   0   8   3   144862.48   140440.08   1754.52 o
   2   8   3     5354.85     5062.92    230.85 o
   4   8   3   189991.20   188686.14   1129.11 o
   6   8   3      509.50      564.48    114.20 o
   8   8   3    45666.60    44479.58    913.14 o
  10   8   3      554.36      724.59     92.14 o
   1   9   3      426.82      516.47     61.16 o
   3   9   3       25.00      136.48     77.05 o
   5   9   3      370.64      367.64    116.09 o
   7   9   3      387.17      576.38    137.20 o
   9   9   3      219.55       24.21    128.54 o
  11   9   3       54.71       12.72    148.87 o
   0  10   3      971.46     1213.55     83.56 o
   2  10   3    10898.80    11709.33    283.11 o
   4  10   3     3991.25     3411.32    345.29 o
   6  10   3    11569.88    12175.61    344.70 o
   8  10   3      700.60      752.26     74.82 o
  10  10   3     4554.33     4602.94    302.29 o
   1  11   3      127.68      176.38     48.71 o
   3  11   3     2016.79     2050.22    123.77 o
   5  11   3      377.24      312.02    106.79 o
   7  11   3      587.65      470.15    138.89 o
   9  11   3      138.66      318.66    143.43 o
  11  11   3      492.26      582.84    184.58 o
   0  12   3    20629.94    20730.57    669.92 o
   2  12   3      453.64      522.56    154.79 o
   4  12   3    21635.28    20697.76    441.80 o
   6  12   3      846.01      767.22     71.36 o
   8  12   3    12026.15    12674.89    412.52 o
  10  12   3      164.53      259.96    329.32 o
   1  13   3     2445.29     2871.21    333.80 o
   3  13   3    10061.18     9613.64    316.80 o
   5  13   3     6420.89     6381.24    285.76 o
   7  13   3     2040.17     2021.51    119.34 o
   9  13   3     1974.78     1896.79    130.70 o
   0  14   3    31344.30    29524.01    954.17 o
   2  14   3    67681.11    66050.86    809.93 o
   4  14   3     2105.27     2193.23    159.85 o
   6  14   3    34053.51    33558.20    663.03 o
   8  14   3     4807.67     4647.79    694.57 o
  10  14   3    20324.14    18795.21    608.02 o
   1  15   3       60.75       26.02    115.39 o
   3  15   3       18.70      102.70    156.13 o
   5  15   3       98.82      190.29    196.18 o
   7  15   3       17.38     -120.78    135.45 o
   9  15   3       27.96      238.55    228.92 o
   0  16   3    26029.94    21804.16    963.96 o
   2  16   3    20117.24    18334.20    580.01 o
   4  16   3     7995.72     8192.28    684.42 o
   6  16   3    12274.10    11888.93    433.96 o
   8  16   3    13934.26    13614.98    510.24 o
   1  17   3       40.06       -1.67    169.39 o
   3  17   3     1281.79     1185.90     87.02 o
   5  17   3       19.10      -40.21    134.83 o
   7  17   3      628.06      654.37    169.14 o
   0  18   3    23348.72    21208.67    576.48 o
   2  18   3      119.12      320.91    135.80 o
   4  18   3    25804.98    23953.57    789.49 o
   6  18   3       43.34       10.26    172.88 o
   8  18   3    18184.10    18631.38   1164.54 o
   1  19   3     2359.89     2120.33    138.79 o
   3  19   3     3174.03     2646.08    277.76 o
   5  19   3     3504.89     2901.92    229.61 o
   7  19   3     1565.54     1441.90    132.37 o
   0  20   3       44.62      150.50    158.87 o
   2  20   3     6343.19     5156.87    468.85 o
   4  20   3     2513.17     2135.97    162.91 o
   6  20   3     5364.07     4647.76    308.33 o
   1  21   3      622.34      609.69    191.73 o
   3  21   3      696.48      566.53    182.96 o
   5  21   3       94.00      -64.43    339.87 o
   0  22   3      297.95      320.88    171.56 o
   2  22   3     7128.93     5870.86    363.50 o
   4  22   3     4452.47     4003.30    357.13 o
   1  23   3      246.56      416.32    125.83 o
   3  23   3     1137.60     1225.02    162.75 o
   0  24   3     8988.08     8363.88    461.95 o
   2  24   3     6680.90     6817.06    681.15 o
   0   0   4    94918.18    98432.63    688.53 o
   2   0   4    41911.84    44590.98    570.13 o
   4   0   4    30567.79    31280.35    702.20 o
   6   0   4    27667.13    26003.39    436.13 o
   8   0   4    47564.10    47075.99    654.90 o
  10   0   4    17332.19    16481.93    445.34 o
   1   1   4    16841.20    16752.82    286.39 o
   3   1   4    16760.25    16596.74    337.36 o
   5   1   4    28525.64    27777.21    425.42 o
   7   1   4     4391.66     4368.21    201.39 o
   9   1   4     9108.14     9079.35    313.85 o
  11   1   4     6937.70     6613.74    318.12 o
   0   2   4    63770.34    61493.41   1741.96 o
   2   2   4    25432.27    24653.96    363.15 o
   4   2   4    39186.51    37845.77    551.19 o
   6   2   4    11434.92    10940.65    433.07 o
   8   2   4    20893.30    19991.29    449.11 o
  10   2   4     6998.71     6498.82    287.13 o
   1   3   4      751.70      772.16     74.70 o
   3   3   4      582.00      550.02     40.15 o
   5   3   4     4231.31     4112.29    178.82 o
   7   3   4      176.15       82.71    182.11 o
   9   3   4     1288.22     1155.52    135.86 o
  11   3   4      352.52      619.61    125.56 o
   0   4   4       28.37      -14.23     60.27 o
   2   4   4       61.36      -13.54     66.09 o
   4   4   4     1141.31     1195.96     79.97 o
   6   4   4      132.20      -93.82     93.82 o
   8   4   4     1027.40     1101.12     92.62 o
  10   4   4      677.77      848.01    228.67 o
   1   5   4    34370.83    36125.02    443.39 o
   3   5   4    43198.58    45067.62    517.49 o
   5   5   4    27231.75    26844.62    439.09 o
   7   5   4    24791.92    24982.74    469.24 o
   9   5   4    12246.62    12015.52    375.94 o
  11   5   4    11644.98    11301.16    414.60 o
   0   6   4     1247.62     1188.24     84.21 o
   2   6   4    16285.87    17274.81    344.89 o
   4   6   4     2964.00     2898.13    250.72 o
   6   6   4    11716.28    12854.42    326.21 o
   8   6   4      438.89      252.21    122.80 o
  10   6   4     4479.66     4848.36    270.67 o
   1   7   4     5780.25     5706.44    197.52 o
   3   7   4    26939.39    26014.94    417.69 o
   5   7   4     6289.07     5897.13    231.07 o
   7   7   4     7029.81     6555.12    261.15 o
   9   7   4     1887.12     1824.77    134.68 o
  11   7   4     7040.33     7194.16    527.08 o
   0   8   4     3996.85     3762.85    164.91 o
   2   8   4    17300.71    18452.85    356.18 o
   4   8   4     8341.08     7577.80    265.61 o
   6   8   4    13126.25    12981.18    463.50 o
   8   8   4     1871.36     1488.69    141.02 o
  10   8   4     6177.92     6060.71    312.15 o
   1   9   4     5667.92     5780.53    279.04 o
   3   9   4    29866.36    29011.00    473.86 o
   5   9   4     8471.32     9113.31    287.70 o
   7   9   4     7933.73     7419.94    293.49 o
   9   9   4     3120.40     2983.92    196.39 o
   0  10   4    12744.75    11537.71    292.90 o
   2  10   4     5364.68     5205.50    215.09 o
   4  10   4     4660.93     4442.33    322.82 o
   6  10   4     5344.67     5297.13    245.13 o
   8  10   4     7737.88     7363.50    327.84 o
  10  10   4     3734.97     4078.28    358.45 o
   1  11   4    25118.70    24235.28    442.21 o
   3  11   4    19959.36    18437.50    416.35 o
   5  11   4    18666.50    17468.13    424.18 o
   7  11   4    16981.29    15520.21    435.35 o
   9  11   4     9200.28     9324.93    379.87 o
   0  12   4      837.44      932.24     83.08 o
   2  12   4    13108.25    12712.63    339.10 o
   4  12   4     5645.99     5780.27    260.84 o
   6  12   4    13411.14    12507.68    532.04 o
   8  12   4     2263.11     2204.58    152.85 o
   1  13   4        5.45      -89.66     93.16 o
   3  13   4      633.10      732.81    219.20 o
   5  13   4     1949.92     2486.72    168.18 o
   7  13   4     1378.66     1322.08    103.06 o
   9  13   4      453.60      493.64    172.09 o
   0  14   4     6590.84     6852.81    280.97 o
   2  14   4    16414.27    15247.61    738.36 o
   4  14   4    10684.30    10619.04    369.27 o
   6  14   4    10566.69     9300.93    363.36 o
   8  14   4     2287.34     2258.66    313.18 o
   1  15   4     4655.48     4752.17    246.87 o
   3  15   4    11067.16    11124.06    381.85 o
   5  15   4    17214.18    16530.52    481.58 o
   7  15   4      656.71      563.83    178.22 o
   0  16   4     3512.62     3583.79    237.14 o
   2  16   4     9745.99     9351.73    655.59 o
   4  16   4      470.34      388.99    151.27 o
   6  16   4     7306.22     6462.07    359.67 o
   8  16   4     2270.54     2422.86    146.60 o
   1  17   4    10112.08     9965.30    466.16 o
   3  17   4     3726.17     3593.55    504.40 o
   5  17   4     7717.93     6983.52    370.03 o
   7  17   4     5869.67     5511.31    353.80 o
   0  18   4      183.41      189.42    211.07 o
   2  18   4      340.96      484.24    109.29 o
   4  18   4      565.42      557.61     88.57 o
   6  18   4       23.11     -189.14    189.14 o
   1  19   4     2009.50     1816.95    113.88 o
   3  19   4       16.64       78.18    132.58 o
   5  19   4     1300.03     1096.24    123.07 o
   0  20   4    22940.36    21238.50    628.29 o
   2  20   4     6354.30     6019.89    358.65 o
   4  20   4    12441.23    11435.47    478.29 o
   1  21   4     6433.66     5520.20    647.30 o
   3  21   4    21562.53    17505.26    734.40 o
   0  22   4    12872.18    10115.34    819.72 o
   2  22   4    14790.23    12044.35    529.54 o
   1   1   5      337.15      372.53     48.17 o
   3   1   5     4424.88     4259.06    182.37 o
   5   1   5     1886.40     1705.33    118.28 o
   7   1   5      683.95      619.59     65.82 o
   9   1   5       50.42       67.28    158.84 o
   0   2   5     2480.30     2629.85    218.75 o
   2   2   5    24575.81    24518.94    410.47 o
   4   2   5      496.39      624.70     50.66 o
   6   2   5    13512.31    13444.67    536.45 o
   8   2   5     7121.81     6923.30    281.18 o
  10   2   5     6328.70     6411.88    325.36 o
   1   3   5     5924.82     5666.48    206.85 o
   3   3   5     4311.22     3848.58    243.46 o
   5   3   5     3648.79     3640.22    232.59 o
   7   3   5     5807.44     5805.21    500.25 o
   9   3   5     1680.70     1667.73    112.24 o
   0   4   5    52313.03    50362.57    590.50 o
   2   4   5     1523.53     1586.75    113.80 o
   4   4   5    30170.46    27880.44    469.94 o
   6   4   5       74.68      173.08     84.45 o
   8   4   5    20182.73    19185.94    467.49 o
  10   4   5      253.04      311.99    135.72 o
   1   5   5     2658.35     2657.80    170.83 o
   3   5   5      607.91      668.26     55.75 o
   5   5   5      222.63      333.31     99.26 o
   7   5   5     1173.88     1184.38     82.44 o
   9   5   5      524.28      459.18    149.38 o
   0   6   5    42774.22    43007.39    559.81 o
   2   6   5     7707.02     8073.81    261.09 o
   4   6   5    32132.50    31360.34    672.15 o
   6   6   5     7273.69     8152.84    296.48 o
   8   6   5    27950.73    27123.72    566.75 o
  10   6   5     4901.51     4423.75    277.45 o
   1   7   5     3554.33     3568.92    185.47 o
   3   7   5       69.34      201.45     78.90 o
   5   7   5      215.27      187.53     99.54 o
   7   7   5     3141.67     3090.24    270.99 o
   9   7   5      527.77      612.67    137.74 o
   0   8   5      292.46      177.79     91.82 o
   2   8   5    56144.82    54164.23    663.30 o
   4   8   5     1965.36     1973.15    140.22 o
   6   8   5    54547.83    51980.43    749.44 o
   8   8   5      374.05      375.28    140.57 o
   1   9   5     1854.09     2232.12    195.16 o
   3   9   5      337.62      383.47    109.64 o
   5   9   5     2321.12     2446.64    154.46 o
   7   9   5      869.27      932.01     83.45 o
   9   9   5      851.76      762.71    108.09 o
   0  10   5     3551.74     3862.24    206.18 o
   2  10   5      943.41     1052.15     93.64 o
   4  10   5     4666.04     4901.62    247.58 o
   6  10   5     1322.73     1190.45     97.97 o
   8  10   5     5308.42     5505.93    294.97 o
   1  11   5      810.25      722.20     69.63 o
   3  11   5      596.64      703.63    259.52 o
   5  11   5       62.91     -103.16    125.92 o
   7  11   5     1423.25     1635.76    107.12 o
   9  11   5      123.48      135.96    152.47 o
   0  12   5     4005.91     4423.19    248.57 o
   2  12   5    13037.03    13419.54    381.00 o
   4  12   5      809.08      838.56     71.94 o
   6  12   5    11918.39    11892.83    557.05 o
   8  12   5     1044.78      986.83     97.66 o
   1  13   5       29.09       54.36     89.47 o
   3  13   5     3577.55     3660.66    228.01 o
   5  13   5     1298.23     1114.75    137.49 o
   7  13   5      101.88      383.16    193.21 o
   0  14   5    33454.16    34362.52    633.41 o
   2  14   5      377.87      520.24     81.26 o
   4  14   5    24363.84    23815.26    553.44 o
   6  14   5     1234.24     1180.45    104.59 o
   1  15   5     1238.56     1294.82    206.50 o
   3  15   5     1613.54     1750.77    266.60 o
   5  15   5     1043.74     1020.88     94.07 o
   7  15   5     1150.60     1242.30    105.21 o
   0  16   5    17717.06    18535.83    847.32 o
   2  16   5     8252.26     7488.48    348.86 o
   4  16   5    11711.73    12297.77    438.71 o
   6  16   5     7288.51     6350.55    361.92 o
   1  17   5     1518.50     1713.35    238.72 o
   3  17   5     2595.32     2419.71    343.51 o
   5  17   5     2684.97     2951.40    205.39 o
   0  18   5      119.89       60.09    137.38 o
   2  18   5    29136.18    29163.51    700.92 o
   4  18   5       31.77      -56.42    161.58 o
   1  19   5       18.02      136.08    149.89 o
   3  19   5      402.08      124.95    186.01 o
   0  20   5    12604.11    11553.12    805.32 o
   2  20   5       78.24      205.01    276.28 o
   0   0   6    84474.70    86029.66    851.51 o
   2   0   6     9009.84     8450.76    310.03 o
   4   0   6    58192.64    57465.73    742.41 o
   6   0   6     5893.17     5918.13    270.22 o
   8   0   6    39449.30    38948.97    711.48 o
   1   1   6    15874.41    16160.58    377.73 o
   3   1   6     5908.65     6236.34    252.36 o
   5   1   6     7744.54     7200.75    289.00 o
   7   1   6     7309.98     8444.43    328.24 o
   9   1   6     7393.25     7537.64    431.49 o
   0   2   6     2898.35     2857.19    186.80 o
   2   2   6    31440.33    31923.71    601.46 o
   4   2   6     5507.57     5541.12    245.69 o
   6   2   6    25627.17    25196.19   1096.88 o
   8   2   6     2674.51     2695.00    250.66 o
   1   3   6     1643.67     1580.25    115.39 o
   3   3   6      284.26      363.47     80.37 o
   5   3   6     1919.20     1983.81    181.35 o
   7   3   6        9.39       64.94    153.70 o
   0   4   6     5011.55     4807.07    221.37 o
   2   4   6    11365.45    12602.89    345.43 o
   4   4   6     1287.79     1312.36     88.95 o
   6   4   6     8843.80     8243.58    468.20 o
   8   4   6     2819.53     3107.41    206.53 o
   1   5   6    11437.96    11924.06    781.61 o
   3   5   6     9100.21     9247.48    318.66 o
   5   5   6     5386.90     6054.03    277.76 o
   7   5   6     8147.73     8174.62    415.57 o
   0   6   6      517.33      429.26     68.37 o
   2   6   6    10202.91     9711.70    315.57 o
   4   6   6      803.75      984.26    135.85 o
   6   6   6     5451.30     5485.35    271.90 o
   8   6   6       50.98      273.80    132.85 o
   1   7   6     4869.79     4591.65    238.30 o
   3   7   6     1800.62     1746.70    131.35 o
   5   7   6      350.76      353.38    171.29 o
   7   7   6     5946.48     5862.08    303.96 o
   0   8   6     9188.28     9120.84    679.38 o
   2   8   6     3093.45     3041.02    188.47 o
   4   8   6     7751.47     7724.05    310.05 o
   6   8   6     2214.72     2720.44    180.27 o
   8   8   6     5368.39     5369.78    311.22 o
   1   9   6     5217.95     5380.15    255.71 o
   3   9   6     1539.53     1919.42    137.17 o
   5   9   6      232.26      256.44    124.41 o
   7   9   6     7877.73     8071.92    363.92 o
   0  10   6    25690.99    26288.50    542.42 o
   2  10   6       19.70      181.76     98.52 o
   4  10   6    15306.67    15676.78    449.89 o
   6  10   6       24.58       30.18    136.37 o
   1  11   6     7485.95     7657.91    318.73 o
   3  11   6     7196.09     7383.00    320.31 o
   5  11   6     5907.08     5815.78    306.48 o
   7  11   6     3854.15     4357.52    342.48 o
   0  12   6     1286.72     1497.35    101.55 o
   2  12   6    11914.31    13454.68    659.79 o
   4  12   6     1441.52     1583.51    104.03 o
   6  12   6     9195.12     9149.38    395.78 o
   1  13   6      750.05      946.54    194.58 o
   3  13   6     1269.86     1298.87     89.30 o
   5  13   6      277.24      127.35    173.22 o
   0  14   6     3001.20     2660.12    203.03 o
   2  14   6    10847.93    12048.43    888.11 o
   4  14   6     4344.85     4193.54    281.02 o
   1  15   6    11351.76    10682.37    424.49 o
   3  15   6     1276.58     1288.91    118.81 o
   0  16   6    26967.46    27350.16    663.16 o
   2  16   6      929.81      935.69     97.66 o
   1  17   6     2889.15     3426.70    226.03 o
   1   1   7     3703.90     3469.86    238.53 o
   3   1   7      402.95      385.74    184.83 o
   5   1   7       83.63       22.73    141.41 o
   0   2   7     2288.41     2619.71    177.42 o
   2   2   7     1669.61     1479.49    123.55 o
   4   2   7     4120.45     4616.67    324.36 o
   6   2   7      763.58      705.79    116.91 o
   1   3   7     8907.64     8574.12    528.90 o
   3   3   7     9680.26     9230.40    346.61 o
   5   3   7     7104.58     7231.88    438.26 o
   0   4   7      804.02      856.15     78.56 o
   2   4   7     6899.15     6147.92    289.12 o
   4   4   7      458.91      475.42    133.68 o
   6   4   7     7836.04     7955.78    347.41 o
   1   5   7       30.77       94.94    112.46 o
   3   5   7     1595.25     1654.40    219.50 o
   5   5   7      103.44      -28.86    121.01 o
   0   6   7    15531.91    17561.21    863.27 o
   2   6   7    20006.58    21220.83    508.33 o
   4   6   7     8264.21     9151.79    353.16 o
   6   6   7    12834.56    12388.50    443.06 o
   1   7   7     4445.87     4538.69    248.67 o
   3   7   7       67.26      181.36    295.49 o
   5   7   7      809.71      832.33    267.92 o
   0   8   7    24728.51    24439.06    562.24 o
   2   8   7    11539.96    11250.64    394.40 o
   4   8   7    20500.62    20273.19    537.69 o
   1   9   7     5318.12     5297.61    606.05 o
   3   9   7     4446.49     4616.30    265.21 o
   5   9   7     4680.68     5178.49    529.61 o
   0  10   7     5343.23     6409.18    315.41 o
   2  10   7     4403.81     4930.56    488.99 o
   4  10   7     1994.49     2113.23    290.70 o
   1  11   7      849.37     1048.22    259.53 o
   3  11   7      768.83      729.22    113.87 o
   0  12   7     5358.41     5992.12    328.74 o
   2  12   7      216.03       78.33    175.25 o
   1  13   7     6608.20     7255.42    358.12 o
   0   0   8      200.15      -10.06    160.20 o
   2   0   8    35145.85    37768.58    721.86 o
   1   1   8      305.31      352.80    171.56 o
   0   2   8    13300.11    13975.76    453.40 o
   2   2   8     1502.48     1421.36    109.95 o
   1   3   8       64.10      -59.24    144.76 o
   0   4   8     9680.01    10990.56    416.84 o
 
